# Supplementary material for: Integrative analysis of multi-omics data reveals inhibition of RB1 signaling promotes apatinib resistance of hepatocellular carcinoma
Source: Int J Biol Sci. 2023 Aug 21;19(14):4511–24. doi: 10.7150/ijbs.83862 (PMC10535702; doi:10.7150/ijbs.83862)
Supplement: Supplementary file 1 — Supplementary figures and tables. [file ijbsv19p4511s1.zip]

Archive with 8 entries (7 files):
- Supplemental Figures and Tables/
- Supplemental Figures and Tables/Supplemental Table-1.xlsx
- __MACOSX/Supplemental Figures and Tables/._Supplemental Table-1.xlsx
- Supplemental Figures and Tables/.DS_Store
- __MACOSX/Supplemental Figures and Tables/._.DS_Store
- Supplemental Figures and Tables/Supplemental Figures.pdf
- __MACOSX/Supplemental Figures and Tables/._Supplemental Figures.pdf
- Supplemental Figures and Tables/Supplemental Table-2.xlsx
