# Supplementary material for: Integrative analysis of multi-omics data reveals inhibition of RB1 signaling promotes apatinib resistance of hepatocellular carcinoma
Source: Int J Biol Sci. 2023 Aug 21;19(14):4511–24. doi: 10.7150/ijbs.83862 (PMC10535702; doi:10.7150/ijbs.83862)
Supplement: Supplementary file 1 — Supplementary figures and tables. [file ijbsv19p4511s1.zip › Supplemental Figures and Tables/Supplemental Table-1.xlsx]

## Sheet: APA_dif_exp_gene_454up_354down
Gene Symbol	NC rep1	NC rep2	APA rep1	APA rep2
FAM87B	0.13859	0.12118	0.190724	0.219705
RP11-465B22.8	0.256841	0.316912	0.782925	0.852123
PUSL1	10.2549	10.5323	12.0761	11.9423
PRDM2	2.56213	2.78841	3.38062	3.67953
RP11-276H7.2	1.05897	0.935536	1.32765	1.39524
RP1-37C10.3	0	0	0.0946497	0.101854
CELA3A	0	0	0.292789	0.186103
DHDDS	8.5389	9.48434	14.0054	12.8752
RN7SL501P	0	0	0.540478	0.524804
RP3-426I6.2	0	0	0.357858	0.309722
STX12	6.19893	6.90907	8.68899	8.27662
RP5-864K19.4	0.335186	0.320298	0.558558	0.682466
ZFP69	1.29377	1.54696	2.12852	2.19895
RP1-92O14.6	0	0.082206	0.232915	0.220323
EFCAB14-AS1	0	0	0.189672	0.165411
EPHX4	0	0	0.0971207	0.090286
RN7SKP285	0	0	1.98435	2.51049
RP11-640M9.2	3.70022	3.77696	5.57705	6.11908
HFE2	0	0	0.0409031	0.0557856
ANKRD35	0.0106857	0.0124183	0.0559171	0.0554473
KIRREL	0.00563994	0	0.0411605	0.0583735
RP4-593C16.3	0	0	0.113483	0.0986296
VDAC1P4	0.115132	0.148182	0.597741	0.453723
RP11-46A10.6	0.109532	0.125474	0.257191	0.329846
RP11-448G4.2	0.163991	0.193304	0.377341	0.355305
KRT18P12	0	0	0.0862748	0.102309
RP4-613A2.1	0	0	0.120795	0.122678
RP11-293G6__B.8	0	0	0.0994774	0.0914037
NPPB	0	0	0.0797517	0.0756328
RAB3B	1.3944	1.4249	2.58968	3.23617
RP11-24J23.2	0	0	0.0426588	0.0574727
RP11-305E17.6	0	0	0.19485	0.1806
CD58	5.35995	5.31508	7.88402	9.0761
RP11-98D18.16	0	0	0.387651	0.528821
GOT2P2	0	0	0.0859471	0.0795305
NDUFAF4P4	0	0	0.85475	0.62621
RP11-401A10.2	0	0	0.517821	0.735256
DSTYK	2.19497	2.15335	2.89332	2.84631
SLC26A9	0.0175913	0	0.0998774	0.108956
RPS15AP12	0.490314	0	1.39985	1.30233
RP11-261C10.7	0	0	0.0429911	0.0634315
HMGB1P7	0.72927	0.576185	1.68429	1.75891
EIF3LP2	0	0	0.0687318	0.0576552
RP11-517P14.2	0.435307	0.498273	0.606111	0.635999
ZNF32-AS1	0	0	0.432859	0.344975
REEP3	9.83534	10.0836	13.1343	14.2102
RP11-524O24.2	0	0	0.944488	0.653457
RP11-402D21.2	0.187181	0	0.651564	0.710861
MARK2P9	0	0	0.0770903	0.0492379
PSTK	2.30837	2.58277	3.84575	3.90397
RP11-383C5.3	0	0	0.0490624	0.0694872
EBLN1	0	0	0.0491178	0.0421148
BMS1P1	0.034845	0.100424	0.359044	0.340315
AGAP10	0.482944	0.565616	1.08483	1.0629
TACR2	0	0	0.0221375	0.0274862
RP11-367H5.8	0	0	1.22441	0.927471
NPM1P24	0	0	0.0657564	0.0495369
KCNMA1	0	0.0187381	0.0629049	0.0682446
HSPA12A	4.1645	4.18795	5.7648	5.98763
RP11-79M19.2	0.0684479	0	0.244252	0.259288
WDR11-AS1	0.0240004	0.0627847	0.297453	0.369008
RP11-298J20.3	0.993105	1.28734	2.013	2.06187
AL355531.2	0.0934563	0.120043	0.216759	0.220521
RP11-109A6.2	0.160884	0.167218	0.260368	0.244803
TNNT3	0	0	0.365327	0.415562
RP11-152H18.4	0	0.138013	0.631244	0.725895
KIAA1549L	0.0118516	0.0192959	0.146709	0.124857
LRTOMT	1.53956	1.40841	2.03146	2.25398
RP11-111M22.5	0	0	0.116721	0.109187
CCDC83	0	0	0.0280643	0.0248863
PRSS23	1.33935	1.28807	2.06357	2.15418
RP11-288E14.2	0	0	1.49231	1.09734
EI24	43.1633	42.6653	54.7128	51.223
RP11-5L12.1	0	0	0.145256	0.164126
RN7SKP287	0	0	0.979809	1.28755
TENM4	0	0	0.00334508	0.00319461
TMEM218	3.61255	3.46199	5.6256	5.51438
CCND2	0.871619	1.12503	2.71371	2.34241
RP4-761J14.10	0	0	0.121028	0.130343
CD4	0.474364	0.378664	0.85533	0.843751
RP11-625L16.1	0	0	0.237037	0.23964
MUC19	0.00426682	0.00633877	0.0181249	0.0212861
RP11-438E8.2	0	0	0.315791	0.34211
AC004466.1	0.358926	0.269378	0.848163	0.969704
SLC17A8	0.0774772	0.0298739	0.600183	0.456379
VAMP1	1.43721	1.25519	1.93091	1.82357
RP11-473N11.2	0.148255	0.235715	0.428223	0.505713
GXYLT1	6.42587	7.15494	11.074	10.2512
RP11-624G19.1	0.142682	0.348309	0.723946	0.702974
ENDOU	0	0	0.0671122	0.0825135
RP11-620J15.3	2.03398	2.4963	4.19335	3.87445
RPL7P39	0	0	0.0888293	0.0755346
GRIP1	0.0196198	0.0216761	0.0593306	0.0809987
ZFC3H1	10.2579	9.92108	13.7814	15.7646
NT5DC3	4.37172	5.05127	6.96944	6.86748
RP11-818F20.5	0	0	0.0984507	0.0825815
PITPNM2	4.79017	4.91254	5.75854	5.6144
EIF2B1	7.06264	7.15044	10.9709	11.0343
USPL1	3.49226	3.38408	4.74053	4.32825
CTAGE16P	0	0	0.0222818	0.0190546
MYCBP2-AS1	0	0.10224	0.30966	0.380024
ABHD13	4.15775	3.79099	5.69595	5.48967
ZNF962P	0	0	0.0186077	0.0148241
IPO7P2	0	0	0.0325566	0.0267793
CYCSP34	0	0	0.516441	0.412355
VPS36	6.57913	7.36717	11.0105	10.9762
RP11-394A14.4	0	0	0.183671	0.189504
NUBPL	27.9714	26.9757	30.9302	32.2756
SRP54	56.5199	59.4173	76.4488	79.7143
RPL9P3	0.231908	0.134017	0.692712	0.850558
PRPF39	10.2359	11.8728	15.007	14.5023
RP11-218E20.5	0.131632	0	0.610081	0.478764
CTD-2002H8.2	0.838105	1.08448	1.9766	1.79718
SYT16	0	0	0.0325687	0.0228643
RP11-1012A1.7	0.0970105	0.104939	0.224957	0.270159
RP5-1021I20.6	0	0	0.335129	0.521362
RPL13P6	0.286922	0.292085	0.663025	0.871493
RP11-434O22.1	0	0	0.142479	0.151858
RP11-665C16.1	0.31982	0.396459	1.09687	1.44217
RP11-661D19.1	0.544865	0.521817	1.0904	1.23306
RP11-73M18.10	1.87405	1.88804	3.51539	3.51109
CTD-3051D23.4	0	0	0.052106	0.0448166
RP11-74D7.1	0	0	0.217714	0.224025
CYCSP2	0	0	0.483422	0.42402
MAPKBP1	2.85266	2.95175	4.15572	3.73525
NDUFAF4P1	0.253881	0.156891	0.749477	0.597096
IQCH	0.452528	0.482894	0.717372	0.782088
RP11-1006G14.1	0.0365156	0.0663259	0.152168	0.173177
GOLGA8M	0	0	0.020292	0.0187751
PLCB2	0	0	0.0346708	0.0219887
RP11-154J22.1	0.222505	0.22539	0.464139	0.40393
RN7SL577P	0	0	0.47977	0.504596
MNS1	0.0239759	0.0975614	0.455733	0.330748
RP11-762H8.2	0.249534	0.209428	0.860017	0.831104
CTD-3065B20.2	0	0	0.200804	0.203321
DDX11L10	0	0	0.0294502	0.0303179
LA16c-366D3.1	0.157302	0.196983	0.383516	0.392106
C16orf71	0.153631	0.18366	0.350874	0.373048
RP11-166B2.5	0.295255	0	2.01385	2.61495
RP11-626G11.1	0.071362	0	0.329958	0.40127
RP11-146F11.5	0	0.162732	0.447809	0.437273
RP11-70O5.2	0	0	0.275267	0.22426
RP11-417N10.3	0	0	0.0703521	0.0668458
ZFP1	4.0836	3.34206	5.3928	5.43903
RP11-319G9.3	0.616055	0.583219	1.0581	1.22528
AC137934.1	0.263725	0.123008	0.650585	0.75558
LA16c-358B7.3	0.682674	0.460186	1.13379	1.07706
LA16c-316G12.2	0	0	0.489068	0.346224
SLX4	1.0424	1.06468	1.42061	1.59731
CTD-3088G3.8	0.114817	0.0557438	0.363643	0.298236
IGSF6	0.309184	0.43379	0.840089	0.759288
CTD-2574D22.4	1.39981	1.43556	2.73289	2.3987
RP11-467J12.3	0	0	0.0823773	0.0738365
RP11-252K23.1	0.239229	0	0.825506	0.996914
RP11-264L1.4	0.314013	0.345205	0.644147	0.675819
SLC38A8	0.120042	0.172179	0.423202	0.525089
TUSC5	0	0	0.0112085	0.0111421
IGFBP4	15.2273	17.585	38.6478	39.2046
ATP6V0A1	20.468	20.2705	23.6455	22.6363
ATP5G1	82.7773	81.7945	93.3013	90.1247
RP11-613C6.2	0	0	0.130613	0.12597
RP11-15E18.5	0.297498	0	1.00975	1.31262
RP11-332H18.3	0.153413	0.197331	0.453673	0.61049
TANC2	0.340669	0.0992109	0.771129	0.810316
MYO15B	3.78803	3.44239	5.83118	6.40046
CTD-2373H9.5	0	0	0.290641	0.219397
RN7SL105P	0	0	0.505788	0.481517
SCIMP	0.0424099	0.0450401	0.0903129	0.0805269
SMCR5	0.219293	0.197138	0.467991	0.574663
TWF1P1	1.55279	1.41438	2.09485	2.02706
RP11-848P1.5	0	0	0.14958	0.15988
RP11-376M2.2	0.0278736	0.0375071	0.0653888	0.066932
ARHGAP27	1.28687	0.63552	3.03387	2.96882
MAPT-AS1	0	0	0.0410414	0.0361555
RP11-63A1.1	0	0	0.224766	0.189205
RP11-94C24.8	0.133466	0.528539	1.3457	1.27776
RNFT1	8.19601	10.185	14.6465	14.5412
INTS2	12.3718	11.5939	14.974	15.6523
SH3GL1P3	0.679566	0.557566	1.19539	1.47891
GRIN2C	0.0431902	0.050027	0.281564	0.267811
PDE6G	0.557672	0.615417	1.36016	1.41327
ZNF750	0.298131	0.299515	0.572633	0.52568
CCDC58P3	0	0.232141	1.14602	1.0506
RP11-861E21.3	0.101382	0.0998717	0.351032	0.423465
RP11-107K17.2	0	0	0.231796	0.196218
ZNF397	3.65385	3.69049	6.03206	6.27531
TIMM21	8.72433	9.47113	14.717	12.8707
EPB41L3	0	0	0.0153403	0.0142166
RP11-820I16.3	0	0	0.121041	0.128502
ANKRD29	0	0	0.0702924	0.0558327
TMX3	10.8365	13.9524	20.1744	19.0259
MISP	2.407	2.17184	3.80021	4.56279
AC004221.2	0	0	0.0579859	0.0724618
PLK5	0	0	0.0203836	0.0245374
CTB-31O20.9	0	0	0.763355	0.822643
GNA15	0	0	0.0430438	0.0450682
CTC-398G3.2	0.214823	0	1.23647	1.18942
CTD-2666L21.2	1.34802	1.65766	3.68369	3.26729
NANOS3	0	0	0.182014	0.183159
CTC-429P9.2	0.503787	0.843226	1.46544	1.44937
CTC-244M17.1	0	0	0.344282	0.309793
DLL3	0.451816	0.370539	0.813507	0.688756
CTC-512J12.7	0	0	0.201682	0.148076
EMP3	1.56485	1.33694	3.74559	3.73909
ZNF304	2.39637	1.98997	3.09316	3.10876
KRI1	3.93699	4.07945	5.82775	5.29264
CTD-2017D11.3	0.79612	0.367388	1.80207	1.81864
FAM187B2P	0.0711541	0.0982451	0.164294	0.180846
COX7A1	0	0.0916877	0.311198	0.320678
IGFL4	0.688517	0.779474	1.4668	1.85711
ZNF541	0	0	0.0163042	0.0171975
PTOV1-AS1	0.937125	0.949821	1.29766	1.46592
AC018766.5	1.0564	1.1899	1.65073	1.71026
CHMP2A	19.2131	19.2496	21.8431	21.7733
HMGN2P20	0	0	0.777172	0.540418
RP11-373D23.2	0	0	0.564275	0.773229
PLB1	0.138177	0.118561	0.429189	0.421881
LTBP1	0.14478	0.188386	0.431746	0.497342
RP11-423P10.2	1.12476	1.08581	1.28554	1.36178
QPCT	0.52262	0.365483	1.22987	1.07005
RP11-511I11.2	0	0	0.0549754	0.046823
MEIS1	2.21297	2.76681	4.23842	3.8201
NOTO	0	0	0.0349485	0.0357345
TEX37	0	0	0.0578779	0.0541934
AC093166.4	0	0	1.31522	1.26978
RABL2A	1.12237	1.71758	2.72133	2.81327
AC009404.2	1.77961	2.16207	3.1706	2.94404
AC093391.2	1.11322	1.61823	2.47262	2.7258
RP11-546J1.1	0	0	0.0852779	0.0769695
AC012499.1	0	0	0.252249	0.223657
DFNB59	0.214288	0.131013	0.587194	0.46824
PARD3B	0.630971	0.73301	1.24145	1.48291
ASIC4	0.0768576	0.0907719	0.154396	0.190568
PFN4	0	0.0624425	0.242623	0.200043
AC093609.1	0	0	0.0586989	0.0589631
RP11-85D18.1	0	0	0.465637	0.498284
M1AP	0	0	0.0535669	0.0521387
RP11-1399P15.1	0.364966	0.284642	1.00027	1.3821
RPS14P4	0.205879	0.224379	0.952899	1.00726
STEAP3-AS1	0.0926493	0.144432	0.290842	0.294773
LRP1B	0.008745	0.0274464	0.492594	0.36677
CACNB4	2.65732	2.4819	5.68239	4.63085
PRPF40A	42.6294	44.565	51.7719	52.7849
FASTKD1	10.6281	12.864	19.5171	18.9389
SLC40A1	17.7316	15.1423	30.6441	27.4453
ANKRD44	0	0.0846781	0.687591	0.800872
AC007163.6	0	0	0.283275	0.225598
TRAK2	4.95262	6.03995	8.23392	8.55287
AC064836.3	0	0	0.0684442	0.064155
AC021016.8	0	0	0.425029	0.415315
AC104772.1	0.590235	0.674439	1.49998	1.41919
NPPC	0	0	0.152563	0.139078
AC012485.2	0	0	0.149856	0.163113
AC114730.5	0.0532167	0.0630834	0.185175	0.203962
ACTL10	1.27415	1.30672	1.79253	1.72484
RP1-63M2.5	0.147887	0.195036	0.355467	0.34144
ITCH	40.112	40.9184	53.1137	51.8314
ISM1-AS1	0	0	0.111609	0.106301
RN7SKP74	1.37714	1.44259	1.94787	1.7666
GCNT1P1	0	0.097068	0.306844	0.299764
AL121761.2	0	0	0.288213	0.405401
NAPB	9.3994	10.0842	11.3421	11.8311
NANP	8.1366	8.48483	10.5663	10.0782
RP5-977B1.11	0.52608	0.436598	1.07686	1.19519
RP4-530I15.9	0.208141	0.21063	0.377931	0.427638
FAM65C	0.22074	0.32701	0.661848	0.660473
MTND1P9	0.0737486	0.182426	1.23401	0.919621
EEF1A2	1.42414	1.087	3.20147	2.73323
GAPDHP14	0	0	0.0539501	0.0488129
BACH1-IT1	0.126669	0.284896	0.586967	0.637733
AL035610.2	0.0260497	0.0674959	0.212418	0.205905
AF129075.5	0.665362	0.720593	1.6777	1.67045
SYNJ1	1.31009	1.29522	3.1992	3.2943
LINC00479	0.287442	0.316589	0.474831	0.488256
AP001631.9	0	0	0.209375	0.217337
DGCR6	0	0.039348	0.123677	0.127948
XXbac-B562F10.11	0.275291	0.23323	0.71636	0.777736
KB-318B8.7	0.480968	0.683017	1.5537	1.81812
HMGB1P10	0	0	0.132999	0.119849
EWSR1	57.0561	55.2818	68.1328	64.3453
SC22CB-1D7.1	0.136708	0.181525	0.474751	0.501206
TOP3B	8.91327	9.34763	11.3398	11.8598
CTA-250D10.23	0	0	0.0884868	0.0747251
RP1-257I20.14	0.400075	0.5903	1.18181	1.05896
CELSR1	0.118671	0.259174	0.786666	0.688557
RP11-1020A11.2	0.650277	0.873531	1.31298	1.41678
UBE2D3P2	0	0	0.247291	0.230653
TTC21A	0.29173	0.234619	0.487445	0.48177
NKTR	27.6789	28.3527	35.3941	35.4956
RP11-168J18.6	0.046369	0.110919	0.269687	0.293638
RP11-755B10.2	0	0	0.378332	0.406581
RP11-154H23.3	0.288702	0.21092	0.716163	0.798237
HNRNPKP4	1.81865	2.002	2.6002	2.84846
MYLK-AS2	0.0742145	0.0880479	0.183059	0.229702
MRAS	2.60591	3.01959	4.85808	4.42345
EEF1A1P25	0.365876	0.483382	0.952783	0.876738
MED12L	0.321584	0.231835	0.681234	0.596789
NAALADL2	0	0	0.191869	0.197432
B3GNT5	0	0	0.0544604	0.0388836
VPS8	12.7505	15.4192	23.173	22.6708
AC007690.1	0.447411	0.392344	0.62481	0.604235
AC127904.2	0.598748	0.422743	1.05661	1.04622
SH3BP5	0.113274	0.089918	0.224592	0.189038
EFHB	0	0	0.178355	0.175352
EPM2AIP1	5.27043	5.19269	7.84081	7.14521
EOGT	4.69664	5.23581	7.13785	7.3011
RP11-271C24.3	1.22985	1.9397	3.42187	3.28806
RP11-39E3.4	0.423727	0.473347	1.22485	1.10279
MRPL3	31.9214	35.2379	41.6718	41.7505
RP11-392O18.2	0.172478	0.209626	0.50772	0.466426
RNU1-70P	0	0	36.7943	39.8679
RP11-573D15.2	0.022089	0.0308338	0.0530035	0.0559775
LPP-AS1	0	0	0.779434	0.815177
ACAP2-IT1	0	0	0.677844	0.480842
SDHAP1	6.24612	4.42603	11.3646	10.6295
CRIPAK	0.706471	0.885585	1.50673	1.43181
AFAP1-AS1	0.0712442	0.0641824	0.174604	0.16936
RP11-448G15.1	0	0	0.216439	0.199744
SPATA18	4.47616	4.5225	5.5554	5.25552
RASL11B	0	0	0.168772	0.18584
AF224669.3	0.340238	0.380096	0.99392	1.17624
PABPC1P7	0	0	0.0755042	0.0941977
KLHL2	5.75165	5.81844	6.36211	6.50189
RP11-1191J2.4	0	0	0.220823	0.264527
AC006499.8	0.0706225	0.159353	0.470516	0.419347
AC006499.2	0	0	0.180704	0.149479
APBB2	10.9396	10.8027	17.6253	18.2788
GNPDA2	4.19497	3.77753	5.4238	5.80171
SGCB	2.94451	3.27836	4.40158	4.53788
RN7SKP30	0.649832	0	1.86545	1.74204
CXCL3	0	0	0.0814653	0.0603318
G3BP2	57.8883	63.0108	86.4479	86.3914
HELQ	3.69361	2.93002	5.2475	5.13896
TSPAN5	0.154787	0.167247	0.574006	0.74504
NEUROG2	0	0	0.0242695	0.0258909
TRAM1L1	0.166083	0.142707	0.558485	0.477755
RP11-214O14.1	0.60121	0.850508	1.7422	1.62486
RP11-731D1.4	0	0	0.10292	0.112274
SFRP2	0	0	0.0250543	0.0269251
F2RL1	16.7217	13.2802	27.2182	27.3911
CTB-118N6.1	1.94649	1.44223	4.80019	5.36938
PRRC1	16.3876	15.9096	21.0285	23.0207
SLC12A2	5.50385	4.67916	7.85915	8.6029
PCDHA14	0	0	0.0230361	0.015227
SH3RF2	1.7145	1.98692	2.98597	3.18009
RP11-420O16.2	0	0	0.0396721	0.0332277
RP11-648M2.2	0.0843018	0.048389	0.197291	0.206793
DHX29	3.92216	4.12022	5.67034	6.03617
RP11-195E2.4	0	0	0.17519	0.253743
RP11-114J13.1	0	0	0.14603	0.129002
KIF3A	2.1964	2.06971	3.00823	3.11352
GNPDA1	14.837	13.4442	17.9879	18.3963
RPS20P4	0.279974	0.669187	1.6229	1.49619
ARSI	12.0782	10.6298	23.8902	28.837
ADAM19	0.596784	0.385544	1.07535	1.27942
MRS2	27.6287	29.9838	35.3417	36.4428
SCGN	3.37157	3.57243	5.37406	6.18398
AL022393.7	0	0	0.205533	0.171662
ITPR3	15.2123	10.4674	24.1673	24.9071
RRP36	27.6189	29.6544	42.2193	45.5154
RPS2P28	0.127694	0.0746711	0.522727	0.580011
ANKRD6	0.0500781	0.169559	0.573879	0.648645
POU3F2	0	0	0.0129337	0.0118179
SSXP10	0	0.135657	0.595097	0.485614
MYB	0	0	0.0241252	0.0325881
RP3-466P17.1	0.367468	0.13067	0.952945	1.10751
RN7SL221P	0	0	0.670479	0.618548
LINC00518	0	0	0.0568346	0.0518843
SPDEF	0	0	0.0250357	0.0233106
TRERF1	0.00503785	0	0.0471582	0.0563404
RP11-387M24.5	0	0	0.561761	0.547824
RP11-474L11.5	1.33039	1.33048	2.41376	2.0964
RP3-415N12.1	0.679451	0.672827	0.783954	0.818078
MED23	17.1932	17.6305	23.6554	21.6418
RP13-143G15.3	0	0.0472136	0.137979	0.166918
RP11-753B14.1	0	0	0.329267	0.264141
RP1-45I4.2	0	0	0.444793	0.578986
RP11-307P5.2	0.667023	0.819791	1.16566	1.31125
TMEM242	5.18035	5.34372	6.29175	5.95825
ANKRD61	0.937902	1.06747	1.99253	1.87111
AC005083.1	0	0	0.115573	0.113761
FZD1	0.425102	0.304906	0.783964	0.792411
GS1-293C5.1	0.779405	0.50037	3.01112	3.68055
DLD	22.1406	24.3958	29.7829	28.7584
AC015987.1	0	0	0.54919	0.832644
ETF1P2	0.682043	0.809574	1.28997	1.36902
AC009473.1	0	0	0.11742	0.101636
AC073333.8	0	0	0.225405	0.200462
AC004593.3	0.798533	0.992509	1.43171	1.3547
PMS2P3	2.03529	2.24211	3.13244	3.25247
AC004967.7	0	0	0.446841	0.527397
RP11-395B7.4	0	0	0.263846	0.24236
VGF	0.959504	0.280686	2.20914	2.19495
RP11-365F18.6	0	0	0.149876	0.141057
RP11-634H22.1	1.67791	1.7119	2.18177	2.42684
KEL	0	0	0.0242805	0.0306029
TPK1	0.280754	0.448637	1.07661	0.961469
ATG9B	0.31991	0.10657	0.713175	0.834174
AGPAT5	20.2684	18.7568	24.56	23.8214
RP11-177H2.2	0	0	0.248157	0.240045
RGS20	0.878449	0.99319	2.07937	1.68869
CTA-397H3.3	0	0	0.128932	0.119498
RP11-267M23.4	0.0259227	0	0.0912307	0.0745282
CTD-2340D6.1	0	0	0.132437	0.142764
MROH1	6.14286	5.89478	7.44936	7.76799
FAM85B	0	0	0.0706207	0.0706453
PHYHIP	0.348161	0.310378	0.44856	0.47551
RP11-363L24.2	0	0	0.0629018	0.0556351
CTD-2544N14.3	0	0	0.40987	0.36871
RN7SL308P	0.398035	0.506742	1.38287	1.33589
RP11-410L14.1	0	0	0.242657	0.170571
SAMD12	0.0292409	0	0.14337	0.178937
KIAA0196	6.06953	7.05509	10.2052	11.1524
RP11-39K24.13	0.0928192	0	0.439964	0.450229
IFNK	0	0	0.0470834	0.0416421
RP11-331F9.3	0.0719265	0.106278	0.417778	0.572501
FAM189A2	0	0	0.0305903	0.0329133
RP11-213G2.1	0.0316505	0.0350903	0.072424	0.0604958
CCDC180	1.61106	1.60102	2.26369	2.05261
FOXE1	0	0	0.01539	0.0181033
TRIM32	5.41413	6.08897	8.72826	8.30734
GARNL3	2.66865	3.96832	8.80712	7.79246
RP11-356B19.11	0	0.146631	1.13952	0.816023
LL09NC01-139C3.1	0	0	0.119422	0.0971349
RP11-207C16.4	0.152833	0.163722	0.900096	0.728818
RP11-77E14.2	0	0	0.134128	0.11821
KLHL9	8.7614	8.04346	10.5072	10.983
CDKN2B	1.44541	1.73363	2.85743	3.34681
RP11-405L18.4	0.36989	0.197718	1.72179	1.38097
ANKRD20A7P	0.15592	0.234397	0.503089	0.487015
RP11-764K9.1	0.0145839	0	0.0852399	0.104381
LINC00537	0.308794	0.274163	0.950823	0.742085
RP11-265B8.5	0.509799	0.728805	1.16549	1.25676
VPS13A-AS1	0	0	0.313424	0.216035
BICD2	9.26144	8.60702	12.8018	11.5087
C9orf129	0.247913	0.253718	0.340903	0.348502
FANCC	3.86089	4.66589	6.94243	7.06017
RP11-477J21.2	0	0	0.0730428	0.0621066
AC092198.1	0.155001	0.141822	0.258836	0.25233
TIMP1	27.4937	18.6241	51.4939	53.2846
ZNF81	1.49206	1.34352	1.88594	2.01781
LL0XNC01-221F2.2	0	0	0.0319716	0.0279774
FRMPD3	0	0	0.00677885	0.00508076
ATG4A	1.54515	1.59324	2.25929	2.08315
RP3-404F18.5	0	0	0.235034	0.2543
FMR1-IT1	0	0	0.600553	0.573361
PGAM1P7	0.292866	0.221586	0.549176	0.528106
PAGE1	0.146568	0.084538	0.344249	0.295178
NAP1L3	0	0.0214048	0.0903215	0.0929049
XKRX	0	0	0.0239552	0.0361754
PA2G4P1	0	0	0.0426071	0.0326766
RP1-197O17.2	0.171627	0.198768	0.812514	0.687375
RP11-308D16.1	0	0	0.637162	0.537101
RP13-228J13.1	0	0	0.208922	0.310584
RP11-58A11.2	0.552249	0.786891	0	0
RP3-510D11.2	0.551011	0.627254	0.161367	0.247028
RPS8	1062.84	1030.96	854.614	801.823
UQCRH	225.382	212.586	181.638	188.603
RP11-330M19.1	0.0944537	0.0620431	0	0
RP4-784A16.5	0.223974	0.286471	0	0
RP4-710M16.2	1.15296	1.02536	0.532515	0.38725
RP11-430G17.1	0.067875	0.101291	0	0
RP11-42O15.3	0.69989	0.753698	0.204373	0
TMEM167B	12.0417	11.3752	8.77775	9.64717
FAM212B-AS1	0.35386	0.311715	0.0777231	0.152399
NBPF8	0.18618	0.202827	0.11584	0.0944844
PDZK1	7.20584	7.11437	3.52168	3.58936
RP11-98D18.17	0.153923	0.197513	0	0
ZBTB7B	9.91102	9.4659	6.95757	7.2464
AL021068.1	1.70598	1.85879	0.96681	0.758354
RP11-538D16.3	0.0355352	0.0405693	0	0
ATF3	5.84682	7.80026	2.18318	2.60911
ADCK3	77.4916	74.1549	38.2275	44.5367
NADK	30.1205	31.1903	25.1481	23.4416
INPP5B	6.18678	5.7473	3.57968	3.94689
ECHDC2	14.8096	15.5347	12.2022	11.3871
OVGP1	1.99275	1.87593	1.31698	1.06351
RP4-791M13.3	0.0804885	0.117497	0	0
PRKAB2	37.1695	41.0692	25.9169	27.1863
PFN1P6	0.204203	0.288633	0	0
RP11-98G7.1	0.0789956	0.0908904	0	0
SELE	0.0366153	0.0310189	0	0
EIF2D	15.4401	16.2896	12.9608	13.071
IPO8P1	0.0158482	0.0172864	0	0
RP11-62I21.1	0.0634659	0.0777605	0	0
ZNF496	14.0525	14.9001	9.31313	9.8026
OTUD1	2.38507	2.25614	1.82126	1.9557
DDIT4	59.0793	60.4272	20.8453	32.1202
LINC00865	0.0124594	0.0167506	0	0
RP11-57H14.3	0.372163	0.478961	0	0
C10orf91	0.259174	0.277884	0.0763285	0.0801758
RP11-20J15.2	0.511289	0.534241	0.180533	0.250309
RP11-449O16.2	0.0965079	0.116644	0	0
RN7SL284P	1.46201	1.74796	0	0
PIPSL	0.225952	0.239351	0.144328	0.113333
AC051649.6	0.23068	0.232928	0.0673437	0.0675872
RP11-16F15.2	0.170348	0.144232	0	0
ROM1	1.12978	1.15175	0.725138	0.863455
SLCO2B1	5.57463	5.26757	4.30897	4.43066
RPS3	1258.19	1138.03	842.055	907.558
AAMDC	15.9826	15.0733	11.6205	12.0984
C11orf54	22.9043	21.0783	15.5369	17.2869
RP11-356J5.12	0.889864	0.944318	0.46944	0.517845
AP000679.2	0.206201	0.154778	0.0199457	0.0579969
MOB2	10.3516	10.303	7.21636	8.01439
OR55B1P	0.0443082	0.0651528	0	0
AC103828.1	0.561912	0.669154	0	0
RP11-21A7A.3	0.654103	0.81264	0	0.0893459
CLNS1A	56.8363	61.202	43.5071	45.169
RPL34P21	2.61021	2.96581	1.4901	0.878998
RP1-102E24.8	0.62837	0.729465	0.279949	0.392313
GABARAPL1	17.2562	14.5899	8.94025	8.3391
EIF2S3L	4.45101	5.05932	3.21659	3.30418
PPFIBP1	12.9679	12.9058	10.1149	10.8274
RP11-386G11.5	7.4653	6.64841	3.89524	4.55934
GLI1	0.0503854	0.0489572	0.0118938	0
SLC26A10	0.62142	0.649112	0.465201	0.382959
AACS	18.9651	18.6417	15.0208	14.4771
NINJ2	0.5799	0.603446	0.229308	0.1069
RP11-986G18.1	0.203536	0.281273	0	0
AC005841.1	0.391872	0.505219	0.0515199	0.150138
VWF	0.334662	0.376718	0.23052	0.243033
RND1	0.996851	0.907165	0.542182	0.568181
CSAD	3.96831	3.91038	3.38473	3.1079
CALCOCO1	5.04062	5.32468	4.32949	4.38384
PMEL	1.07152	0.952162	0.521759	0.277953
TMPO-AS1	2.67675	2.5337	1.91047	1.99371
RP11-575G13.3	2.25134	2.19515	0	0
TMEM119	0.0281526	0.0184499	0	0
C12orf76	12.499	13.6309	8.08564	6.51618
LINC00939	0.0750842	0.100298	0.0177977	0
ALOX5AP	0.414511	0.294553	0.0698485	0.0655305
SLC25A15	18.9914	19.3247	15.7871	16.9378
SLC25A30	12.5631	13.1457	10.7645	10.6846
RP11-247L20.3	0.14097	0.177686	0	0
CCNB1IP1	68.4429	63.1848	46.4923	37.6246
L2HGDH	3.18276	2.94894	2.19122	2.40392
RPS6KA5	0.477941	0.436475	0.191033	0.28079
MOAP1	12.3477	12.2094	8.69665	8.55795
CTD-2017C7.2	0.890277	0.941754	0.517629	0.383705
RP11-1017G21.3	1.31474	1.72082	0	0
CTD-2134A5.4	0.0912095	0.11288	0	0
AB019441.29	0.0804512	0.0952702	0	0
RPL41P2	7.82211	6.49591	2.78095	2.92404
GOLGA8H	0.141169	0.174151	0.0402818	0.0648259
RP11-16O9.2	0.187977	0.220148	0	0
RP11-285A1.1	0.0552872	0.06555	0.0327619	0.0293546
RP11-182J1.14	0.0415313	0.0449946	0	0
RP11-182J1.13	0.107807	0.0818615	0	0
RP11-327J17.2	0.194757	0.125598	0	0
RP11-26F2.1	0.147817	0.168873	0	0.0502066
STRC	0.144092	0.0938907	0.0103645	0
RN7SL568P	0.463734	0.561844	0	0
GOLGA6L18	0.0205595	0.0216026	0	0
RPL36AP43	0.451734	0.496569	0	0
NR2F2-AS1	0.760733	0.716594	0.600094	0.556946
RP11-35O15.1	0.278802	0.43954	0	0
LA16c-390E6.4	0.779696	0.631412	0.349495	0.331434
MYLPF	0.262993	0.306788	0	0.0844631
CTC-527H23.3	0.125425	0.164054	0	0
ADCY7	10.2561	8.65836	5.12074	3.68822
RP11-21B23.1	0.124869	0.188104	0	0
TEPP	0.0485508	0.042202	0	0
CDH15	1.54649	1.41035	1.15698	1.12401
AXIN1	23.581	27.786	14.6859	15.0898
RPL3L	0.172856	0.186353	0.0842086	0.0420738
RP11-304L19.5	75.3741	88.2244	45.3408	43.5806
RP11-27M24.3	0.139796	0.159723	0	0
DNAJA2	59.2464	59.9354	41.0545	47.5629
KIFC3	40.132	37.0406	23.6702	27.6107
CTD-2012K14.2	0.113721	0.152076	0	0
RP11-463O9.9	0.0848831	0.118623	0.0249245	0.0115831
URAHP	2.04627	2.11316	1.16639	1.07526
RP11-849F2.9	1.01281	1.02625	0.363539	0.369413
GLP2R	4.05059	4.57388	1.76243	2.28071
AC015849.13	1.17635	1.04727	0	0
AOC3	7.30686	8.25057	5.13741	5.68157
RP11-160O5.1	1.06209	0.891774	0.329224	0.515037
GPS1	49.4335	48.8832	43.5242	44.7807
AC016292.3	0.22115	0.338934	0	0
AC113189.5	6.61707	7.27487	2.00656	2.05508
ALOXE3	0.0202125	0.0140876	0	0
RP11-599B13.8	0.379917	0.453788	0	0
CDRT15	0.0720907	0.0872919	0	0
RP11-135L13.4	0.506846	0.543422	0.0562672	0.182004
ITM2BP1	0.0837027	0.105797	0	0
RP11-321A17.5	0.118991	0.159733	0	0
RP11-218M11.1	0.061525	0.0399331	0	0
KRT42P	0.0132011	0.0161822	0	0
NT5C3B	36.4251	38.6858	27.3493	27.4759
LINC00910	0.500182	0.42375	0.21744	0.229046
RP11-6N17.3	0.598332	0.79451	0	0
DLX3	0.0435462	0.0394262	0.0172396	0.0172731
USH1G	0.117631	0.111995	0.0266576	0.0582807
GRB2	84.3785	86.113	67.237	70.52
RP11-769O8.2	0.218012	0.299046	0	0
DSG2	33.3112	32.8999	29.484	28.8857
NEDD4L	128.884	125.119	93.1837	99.6304
RP11-806L2.5	1.01292	1.55219	0	0
RP11-815J4.6	0.728933	0.814204	0.456277	0.445853
RP11-408H20.1	0.327673	0.208951	0	0
DYM	33.1391	30.3982	23.9313	25.1031
CD226	0.921172	0.986496	0.363258	0.444069
EFNA2	11.5471	11.5646	7.23575	7.80211
AC005256.1	0.592095	0.671545	0	0
CELF5	0.50029	0.410446	0.198138	0.123163
CTB-50L17.9	0.108092	0.154239	0	0
SNAPC2	10.5007	9.32209	4.80446	6.36042
CNN1	0.418245	0.410282	0.369188	0.355599
CTD-2006C1.2	1.94104	1.94096	1.48761	1.64897
MRPL34	50.5089	53.7916	44.6856	45.1832
CHST8	0.0345534	0.0264946	0	0
CTB-60E11.9	1.68712	1.49935	0.243421	0.47238
RPS19	1931.21	2070.05	1464.86	1428.62
ZNF285B	0.098876	0.0855136	0	0.0245167
IGSF23	0.887055	0.966893	0.344452	0.321468
NAPA-AS1	0.842499	0.8994	0.525927	0.481735
PPP1R15A	15.0936	13.0072	7.28404	7.38794
CTD-2611O12.7	0.380053	0.469832	0	0
CTC-360J11.4	0.113558	0.134372	0.0533752	0.0240596
R3HDM4	19.5672	18.9436	15.6764	14.0579
UBXN6	22.0585	24.5365	15.8145	15.4911
AC005339.2	1.64133	1.47075	0	0
RANBP3	21.2016	22.1782	15.1268	17.3192
EIF3G	91.8728	95.4041	75.5621	75.0832
ICAM3	5.46001	5.29306	4.70596	4.90642
JAK3	8.11886	8.80264	6.80675	6.30921
LPAR2	0.924024	0.986071	0.557786	0.554574
AC010504.2	0.38072	0.392163	0.114715	0.121309
AC020907.2	0.0568712	0.0363645	0	0
AC067968.3	0.237195	0.29158	0	0
CTB-171A8.1	16.9929	15.9537	12.1229	10.9877
SULT2A1	36.5697	35.8906	25.1599	23.0374
DBP	2.89088	2.80323	1.46171	1.4633
PTPRH	29.1184	26.3226	9.04174	15.5506
TRIB2	2.36583	2.11577	1.13243	1.05168
AC092635.1	0.192297	0.250279	0	0
TCF23	0.292811	0.312827	0.0930159	0.029893
FOSL2	13.8184	13.6893	5.10467	7.07547
YIPF4	46.0263	41.9519	30.2088	28.6272
RP11-342K6.3	2.06378	2.13729	0.778764	1.21745
VAMP8	31.165	31.4239	22.4546	21.2943
HNMT	127.158	134.936	81.3127	82.1865
AC008063.2	0.0955899	0.121578	0	0
MAPRE1P3	0.0806129	0.0972231	0	0
CD28	0.0199895	0.0160804	0	0
CYP27A1	92.9655	93.875	73.9458	63.1121
AC011747.6	0.222733	0.242772	0.128611	0.101807
AC062028.1	0.0943663	0.119341	0	0.0255326
SRD5A2	0.0201872	0.0262258	0	0
AC020594.5	1.07117	0.880491	0.407187	0.377313
COX7A2L	131.181	128.853	112.393	103.78
RP11-401N16.1	0.975908	1.13995	0	0
COA5	18.3379	17.429	12.4189	13.6211
AC011753.5	0.140243	0.197462	0	0
RPL23AP7	1.83425	1.95976	1.38174	1.43912
AC093382.1	2.00492	2.25611	0.32584	0.344133
CNPPD1	21.3555	23.736	12.525	15.6361
AC105461.1	0.248023	0.331527	0	0
ENTPD6	106.963	105.313	76.3606	85.8853
AVP	0.0960373	0.13649	0	0
LZTS3	15.0611	13.5549	10.9826	10.4348
ADAM33	0.0154588	0.0199555	0	0
RP11-352D3.2	0.0748049	0.0829409	0	0
PXMP4	0.0505221	0.066958	0	0
RP4-785G19.2	0.206567	0.211796	0.11972	0.0886419
RP4-616B8.4	7.57675	9.39701	0	0
SLC35C2	34.2685	37.6317	27.8118	28.0695
MKRN7P	0.263095	0.28863	0.175908	0.142566
RBBP8NL	0.354945	0.302484	0.165573	0.192574
POLR2CP	0.0649936	0.0776972	0	0
FBXW11P1	0.924385	0.851359	0.390098	0.556236
AP000253.1	1.05513	0.86229	0.35754	0.425165
TMPRSS3	2.459	3.11079	0.954351	0.657499
SIK1	15.3787	16.7794	10.2863	10.2895
XXbac-B135H6.15	1.01432	1.10494	0.720886	0.689382
GNAZ	14.0201	13.7661	11.5531	10.9283
HSCB	9.15222	9.56027	5.90925	6.82197
GGA1	24.9191	23.6117	19.282	17.6643
TAB1	6.74835	6.75191	3.84967	4.67516
SGSM3	7.48456	8.33864	4.90101	5.42802
SELO	15.1946	14.3813	9.5773	10.0849
PPP6R2	32.9949	32.3879	26.4867	28.5196
ZMAT5	10.8662	11.4307	6.39526	7.05299
RP3-412A9.16	0.682539	0.714206	0.323939	0.272406
LRRN1	0.256231	0.280231	0.105491	0.138273
AC140076.1	0.482339	0.553305	0	0
NR1D2	7.26514	7.75099	5.47958	5.20955
ACVR2B	15.7358	16.0334	8.116	10.6507
RPSA	786.722	787.136	537.325	560.782
TMEM42	6.85688	7.89142	4.83729	4.46142
PRKAR2A-AS1	1.29578	1.21403	0.968541	0.829114
SLC25A36	41.7529	41.7409	29.5183	32.8111
ATP11B	11.2523	10.1223	7.34698	7.02989
HSP90AA5P	0.0522368	0.0458535	0	0
TNK2-AS1	0.120088	0.104883	0.0459412	0.0487754
CAMKV	0.241616	0.260978	0.0482243	0.119514
MST1R	0.305021	0.306023	0.209364	0.152033
RP11-757F18.3	0.22962	0.16849	0	0
UROC1	0.496636	0.530599	0.152825	0.140836
TPRA1	14.6411	13.6822	11.436	10.4977
ATP1B3-AS1	0.424374	0.601438	0	0
RP11-274H2.5	3.84948	4.0546	2.49869	2.61379
RPL21P43	0.177093	0.187654	0	0
AC078852.1	0.610777	0.674131	0.239412	0.122577
DOK7	0.3304	0.362101	0.208902	0.191692
CLRN2	0.128494	0.0879679	0	0
SMIM20	17.6966	15.9818	9.20813	11.3484
RP11-84C13.1	4.42167	4.12792	2.40348	2.86875
RP11-119H12.4	0.0366307	0.0444994	0	0
RP13-578N3.3	0.186129	0.24429	0	0
EDNRA	0.0175044	0.0163965	0	0
RPS3A	998.983	999.15	852.675	824.485
AC093323.1	1.94574	1.78737	0.418415	0.59515
AC006499.7	0.178453	0.193085	0.101838	0.0823435
RP11-489G11.3	0.107563	0.099239	0	0.0284665
GUSBP8	0.0683292	0.0999178	0	0
CHSY3	3.25949	3.16545	2.12607	2.38573
THG1L	5.99116	6.60915	4.03123	4.1521
CTC-575D19.1	19.0529	19.6201	13.2623	11.9844
BTNL9	0.099154	0.0758291	0	0
C5orf49	0.0424958	0.0570444	0	0
PRLR	12.7757	12.1957	8.70504	7.17793
TRIM23	5.82625	5.83605	3.99992	4.36419
PROB1	1.57199	1.49418	1.16511	1.14054
CTD-2283N19.1	0.166476	0.232299	0	0
KCNMB1	0.00818721	0.0101374	0	0
CTC-571O20.1	0.450024	0.481638	0.213347	0.25341
RASGEF1C	0.0179956	0.0225532	0	0
RP11-314C16.1	0.340193	0.412516	0	0
U91328.20	1.09029	1.05914	0	0.33557
HIST1H2BE	0.400749	0.471979	0	0.140813
RPS24P12	0.54727	0.619131	0.314797	0.279336
CCDC170	1.13133	1.00294	0.470606	0.625442
SLC22A23	32.0212	33.7018	25.9721	23.8442
RP1-80N2.3	0.0427804	0.051352	0	0
HIST1H1A	0.383353	0.365627	0.174482	0.158767
HIST1H3G	0.14107	0.198907	0	0
RP1-261G23.7	7.55965	8.25589	0	0
AL133262.1	1.88493	2.57073	0	0
RP11-63L7.5	0.142332	0.178238	0	0
BMPR1APS1	0.235829	0.280359	0.0684474	0.127575
CTGF	193.617	174.871	135.075	118.548
PLAGL1	0.664296	0.662756	0.16883	0.155798
IPCEF1	0.0262954	0.0240671	0	0.00812099
CNKSR3	18.6052	18.3232	13.0666	13.4152
RP3-395C13.1	0.109996	0.133321	0	0
INTS4L1	0.0360867	0.0415717	0	0
C7orf63	2.36634	2.6782	1.62399	1.77569
AZGP1P1	1.00442	1.10582	0.48193	0.244948
SH2B2	1.02969	1.1416	0.187366	0.229748
CAV1	0.0216881	0.0269703	0	0
TMEM140	28.6569	25.1302	15.8834	10.8848
RAB19	0.0586472	0.0764756	0	0
OR6B1	0.0489231	0.063412	0	0
AGAP3	26.1396	25.9087	17.1539	16.5819
MNX1-AS1	1.75618	1.65038	0.508609	0.617184
TNRC18	24.4656	26.3768	16.8751	18.736
MYO1G	0.187493	0.206053	0.0535236	0.0500176
TNS3	46.0144	43.9815	39.5659	39.1032
RSBN1L-AS1	4.71709	4.76206	2.83843	3.34605
AC074183.4	0.114128	0.166044	0	0
RP11-126L15.4	0.234001	0.347483	0	0
KMT2E-AS1	2.25974	2.22899	1.14834	1.42178
IQUB	0.0328126	0.0210164	0	0
LINC-PINT	26.6919	28.1942	18.8843	21.7676
FGF17	1.19227	1.02292	0.53122	0.595056
POLR3D	22.398	23.6637	13.1645	16.6605
RP11-110G21.1	2.73386	2.73654	1.89756	2.15989
CA2	0.275388	0.233227	0.10309	0.090082
RP11-369K17.1	0.232219	0.296099	0	0
CSGALNACT1	7.27034	6.98162	6.49777	6.45077
RP11-875O11.3	2.93949	2.83593	1.1761	1.61138
RP11-51J9.5	3.15428	3.0886	1.40217	1.5569
PXDNL	0.00805278	0.0104238	0	0
PRKRIRP7	0.393294	0.381801	0.254812	0.245447
ZFAND1	23.8961	24.1349	15.165	18.2487
KB-1608C10.2	0.197258	0.271723	0	0
ENPP2	1.45366	1.381	0.833885	0.560185
RP11-89M16.1	0.108063	0.073653	0	0
RP11-296P7.4	0.0275199	0.032843	0	0
LINC00961	0.0535053	0.0712808	0	0
RP11-187C18.3	0.098656	0.104058	0	0
MURC	0.959169	1.00312	0.283323	0.390722
AIF1L	12.415	13.907	8.05097	8.3224
RXRA	21.7534	20.5124	14.7971	15.3152
RP11-229P13.2	0.202485	0.206594	0.0958191	0.0921916
SLC34A3	0.504203	0.549625	0.393975	0.347883
RPL4P5	1.20459	1.38745	0.744159	0.735929
CD72	0.758192	0.611359	0.0577284	0.18551
VN1R48P	1.30352	1.35429	0.196244	0.529886
RP11-292B8.1	3.87726	4.19893	2.75026	2.51899
AL772307.1	0.0999133	0.104736	0	0
AL354718.1	2.00768	1.68246	0.769281	0.743269
ALAD	12.4211	11.9459	8.07035	8.28769
CRAT	16.8601	17.7505	11.8633	12.0325
RP11-245M24.1	0.0223465	0.0230155	0	0
KLF8	0.023885	0.0373564	0	0
XX-FW81066F1.2	0.10571	0.120546	0	0
XX-FW80269A6.1	0.890228	0.804984	0.1493	0.282782
RP11-759L5.2	0.0450839	0.0485305	0	0
MAP3K15	2.09145	2.01562	1.1221	1.28489
GAPDHP1	0.994724	1.10176	0.776564	0.724363
AF196972.9	0.195179	0.135239	0	0
SMC1A	10.437	10.4105	8.69824	8.87501
RPSAP15	15.8124	15.8391	10.6408	11.9118
RNF113A	8.95426	8.51374	6.41974	5.16741
PNCK	3.88382	3.66116	2.79377	2.40626
