# Supplementary material for: Integrative analysis of multi-omics data reveals inhibition of RB1 signaling promotes apatinib resistance of hepatocellular carcinoma
Source: Int J Biol Sci. 2023 Aug 21;19(14):4511–24. doi: 10.7150/ijbs.83862 (PMC10535702; doi:10.7150/ijbs.83862)
Supplement: Supplementary file 1 — Supplementary figures and tables. [file ijbsv19p4511s1.zip › Supplemental Figures and Tables/Supplemental Table-2.xlsx]

## Sheet: APA_dif_exp_gene_5up_40down
Gene Symbol	Protein level	mRNA level
ARHGAP27	Up-regulated	Up-regulated
MISP	Up-regulated	Up-regulated
RRP36	Up-regulated	Up-regulated
HSPA12A	Up-regulated	Up-regulated
JAK3	Up-regulated	Up-regulated
EIF2D	Down-regulated	Down-regulated
RPSA	Down-regulated	Down-regulated
CTGF	Down-regulated	Down-regulated
SMC1A	Down-regulated	Down-regulated
RB1	Down-regulated	Down-regulated
CYP27A1	Down-regulated	Down-regulated
GRB2	Down-regulated	Down-regulated
COX7A2L	Down-regulated	Down-regulated
ITPR3	Down-regulated	Down-regulated
EWSR1	Down-regulated	Down-regulated
DNAJA2	Down-regulated	Down-regulated
HNMT	Down-regulated	Down-regulated
RPS3	Down-regulated	Down-regulated
SLC25A15	Down-regulated	Down-regulated
GNPDA1	Down-regulated	Down-regulated
RPS3A	Down-regulated	Down-regulated
DSG2	Down-regulated	Down-regulated
RPS19	Down-regulated	Down-regulated
SRP54	Down-regulated	Down-regulated
BICD2	Down-regulated	Down-regulated
TMX3	Down-regulated	Down-regulated
NANP	Down-regulated	Down-regulated
MED23	Down-regulated	Down-regulated
GPS1	Down-regulated	Down-regulated
ADCK3	Down-regulated	Down-regulated
DHX29	Down-regulated	Down-regulated
MRPL3	Down-regulated	Down-regulated
RPS8	Down-regulated	Down-regulated
TRIM32	Down-regulated	Down-regulated
PRRC1	Down-regulated	Down-regulated
SULT2A1	Down-regulated	Down-regulated
ITCH	Down-regulated	Down-regulated
G3BP2	Down-regulated	Down-regulated
PPP6R2	Down-regulated	Down-regulated
RANBP3	Down-regulated	Down-regulated
ATP6V0A1	Down-regulated	Down-regulated
ALAD	Down-regulated	Down-regulated
VPS8	Down-regulated	Down-regulated
VPS36	Down-regulated	Down-regulated
EIF2B1	Down-regulated	Down-regulated
